# Supplementary material for: Identification of Marine-Derived SLC7A11 Inhibitors: Molecular Docking, Structure-Based Virtual Screening, Cytotoxicity Prediction, and Molecular Dynamics Simulation
Source: Mar Drugs. 2024 Aug 20;22(8):375. doi: 10.3390/md22080375 (PMC11355350; doi:10.3390/md22080375)
Supplement: Supplementary file 1 [file marinedrugs-22-00375-s001.zip]

Archive with 1 entries (1 files):
- marinedrugs-3137069-supplementary.pdf
